# Supplementary material for: The origin and maintenance of supergenes contributing to ecological adaptation in Atlantic herring
Source: Nat Commun. 2024 Oct 23;15:9136. doi: 10.1038/s41467-024-53079-7 (PMC11499932; doi:10.1038/s41467-024-53079-7)
Supplement: Supplementary file 5 — Supplementary Data 1 [file 41467_2024_53079_MOESM5_ESM.xlsx]

## Sheet: gene list
Supplementary Data 1. Genes within the inverted region and within 200 kb flanking the inversion breakpoints (shaded grey) for inversions on chromosomes 6, 12, 17, and 23 in Atlantic herring.
Inversion	Gene stable ID	Gene start (bp)	Gene end (bp)	Strand	Gene name	Gene description
Chr6	ENSCHAG00000026421	22070563	22136108	1	ccdc102a	coiled-coil domain containing 102A
Chr6	ENSCHAG00000026432	22163625	22215112	1	dok4	docking protein 5
Chr6	ENSCHAG00000000254	22283771	22320979	1	prmt3	protein arginine methyltransferase 3
Chr6	ENSCHAG00000000393	22322918	22337328	1	slc6a5	solute carrier family 6 member 5
Chr6	ENSCHAG00000001429	22388294	22520311	1	NELL1	neural EGFL like 1
Chr6	ENSCHAG00000006035	22538135	22635103	-1	lrp4	low density lipoprotein receptor-related protein 4
Chr6	ENSCHAG00000009275	22565131	22582240	-1		cytoskeleton associated protein 5
Chr6	ENSCHAG00000009457	22723054	22755006	-1	MAPK8IP1	mitogen-activated protein kinase 8 interacting protein 1
Chr6	ENSCHAG00000009492	22761478	22789118	-1	CRY2	cryptochrome-2-like
Chr6	ENSCHAG00000010142	22790592	22793409	-1	slc35c1	solute carrier family 35 member C1
Chr6	ENSCHAG00000010152	22904373	22905641	1	CHST1	carbohydrate sulfotransferase 1
Chr6	ENSCHAG00000010161	22939966	22941265	1		guanylyl cyclase-activating protein 2-like
Chr6	ENSCHAG00000010323	22942975	22944629	1		guanylyl cyclase-activating protein 2-like
Chr6	ENSCHAG00000010328	22949673	22952885	1		retinal cone rhodopsin-sensitive cGMP 3',5'-cyclic phosphodiesterase subunit gamma-like
Chr6	ENSCHAG00000010344	22957405	22960023	1		guanylyl cyclase-activating protein 2-like
Chr6	ENSCHAG00000010352	22961717	22963921	1		guanylyl cyclase-activating protein 2-like
Chr6	ENSCHAG00000010556	23000463	23004607	1		Clupea harengus actin, alpha cardiac muscle 1-like (LOC105902989), mRNA.
Chr6	ENSCHAG00000010585	23015435	23130028	1	shank2a	SH3 and multiple ankyrin repeat domains 2a
Chr6	ENSCHAG00000011070	23132576	23147168	-1	cttn	cortactin
Chr6	ENSCHAG00000013547	23157143	23200261	-1	ppfia1	PTPRF interacting protein alpha 1
Chr6	ENSCHAG00000022309	23247161	23256656	1	arfgap2	ADP-ribosylation factor GTPase activating protein 2
Chr6	ENSCHAG00000022581	23258129	23261366	-1	si:ch211-71n6.4	liver carboxylesterase 1-like
Chr6	ENSCHAG00000022595	23263090	23266681	-1	pex16	peroxisomal biogenesis factor 16
Chr6	ENSCHAG00000022634	23297103	23345130	1	large2	LARGE xylosyl- and glucuronyltransferase 2
Chr6	ENSCHAG00000023121	23491042	23514959	1	kifc3	kinesin family member C3
Chr6	ENSCHAG00000023341	23517679	23528659	-1	wt1b	Wilms tumor protein homolog
Chr6	ENSCHAG00000023358	23538421	23543735	1	eif3m	eukaryotic translation initiation factor 3 subunit M
Chr6	ENSCHAG00000023387	23546001	23550218	1	prrg4	proline rich and Gla domain 4
Chr6	ENSCHAG00000023395	23551060	23566779	1	qser1	glutamine and serine rich 1
Chr6	ENSCHAG00000023431	23572986	23578302	1	depdc7a	DEP domain-containing protein 7-like
Chr6	ENSCHAG00000023488	23583336	23597683	-1	cstf3	cleavage stimulation factor subunit 3
Chr6	ENSCHAG00000024029	23598504	23601098	1	rps13	ribosomal protein S13
Chr6	ENSCHAG00000024036	23600148	23600368	1	SNORA73	Small nucleolar RNA SNORA73 family
Chr6	ENSCHAG00000024081	23614691	23703373	1	plekha7b	pleckstrin homology domain containing A7
Chr6	ENSCHAG00000024518	23714777	23871240	1	sox6	SRY-box transcription factor 6
Chr6	ENSCHAG00000024777	24019055	24032900	1	pde3b	phosphodiesterase 3B
Chr6	ENSCHAG00000024816	24040515	24082987	1	PHLPP2	PH domain and leucine rich repeat protein phosphatase 2
Chr6	ENSCHAG00000024864	24089969	24091264	-1	marveld3	MARVEL domain containing 3
Chr6	ENSCHAG00000024908	24092990	24117587	1	usp10	ubiquitin specific peptidase 10
Chr6	ENSCHAG00000025641	24127129	24144230	1	crispld2	cysteine-rich secretory protein LCCL domain containing 2
Chr6	ENSCHAG00000025733	24175521	24187324	-1	hnf4b	hepatic nuclear factor 4, beta
Chr6	ENSCHAG00000025742	24447221	24571140	1	zfhx3	zinc finger homeobox 3
Chr6	ENSCHAG00000025806	24740810	24759502	-1	dhx38	DEAH-box helicase 38
Chr6	ENSCHAG00000026159	24760425	24765774	-1	cyb5b	cytochrome b5-like
Chr6	ENSCHAG00000026161	24776097	24779382	-1	zgc:162592	probable G-protein coupled receptor 21
Chr6	ENSCHAG00000026164	24815412	24855481	-1	cpne7	copine-7-like
Chr6	ENSCHAG00000026227	24967160	24977721	1	zgc:153993	apoptosis regulator BAX-like
Chr6	ENSCHAG00000026232	24996098	24999659	1	fgf19	fibroblast growth factor 19
Chr12	ENSCHAG00000024128	17621759	17665790	-1
Chr12	ENSCHAG00000024439	17683372	17684899	1		oncostatin-M-like [Source:NCBI gene;Acc:105902627]
Chr12	ENSCHAG00000024455	17688791	17714935	-1	naa25	N(alpha)-acetyltransferase 25, NatB auxiliary subunit [Source:NCBI gene;Acc:105902628]
Chr12	ENSCHAG00000024528	17716097	17728004	-1	pitpnb	phosphatidylinositol transfer protein, beta [Source:ZFIN;Acc:ZDB-GENE-040426-895]
Chr12	ENSCHAG00000024537	17731225	17780150	-1
Chr12	ENSCHAG00000024560	17780603	17785532	-1		phospholipase A2 group III [Source:ZFIN;Acc:ZDB-GENE-051113-96]
Chr12	ENSCHAG00000024567	17788576	17797017	-1
Chr12	ENSCHAG00000024582	17823269	17824564	1	fut7	alpha-(1,3)-fucosyltransferase 9-like [Source:NCBI gene;Acc:105912637]
Chr12	ENSCHAG00000024586	17830534	17831553	1	fut7	alpha-(1,3)-fucosyltransferase 7-like [Source:NCBI gene;Acc:105912635]
Chr12	ENSCHAG00000024591	17834044	17837740	-1	pou5f3	POU domain, class 5, transcription factor 1-like [Source:NCBI gene;Acc:105912643]
Chr12	ENSCHAG00000024599	17842698	17866107	-1	npdc1a	neural proliferation, differentiation and control, 1a [Source:ZFIN;Acc:ZDB-GENE-031204-31]
Chr12	ENSCHAG00000024629	17871073	17885252	-1	si:ch211-282j22.3	si:ch211-282j22.3 [Source:ZFIN;Acc:ZDB-GENE-091113-49]
Chr12	ENSCHAG00000024745	17886494	17893476	1	slc31a2	solute carrier family 31 member 2 [Source:NCBI gene;Acc:105912638]
Chr12	ENSCHAG00000002697	17894642	17928228	-1	niban2a	niban apoptosis regulator 2a [Source:ZFIN;Acc:ZDB-GENE-070112-1222]
Chr12	ENSCHAG00000006686	17945309	17963606	1	stxbp1a	syntaxin binding protein 1a [Source:ZFIN;Acc:ZDB-GENE-050626-106]
Chr12	ENSCHAG00000008395	17966999	17983297	-1	akna	AT-hook transcription factor [Source:ZFIN;Acc:ZDB-GENE-091204-170]
Chr12	ENSCHAG00000008417	17991177	17992388	1
Chr12	ENSCHAG00000008457	17998027	18084572	-1	whrna	whirlin a [Source:ZFIN;Acc:ZDB-GENE-091118-27]
Chr12	ENSCHAG00000008870	18098102	18115626	-1	man1b1a	mannosidase, alpha, class 1B, member 1a [Source:ZFIN;Acc:ZDB-GENE-091116-34]
Chr12	ENSCHAG00000009515	18210941	18353966	-1	cacna1bb	calcium channel, voltage-dependent, N type, alpha 1B subunit, b [Source:ZFIN;Acc:ZDB-GENE-090514-4]
Chr12	ENSCHAG00000022747	18359976	18378082	-1	ehmt1b	euchromatic histone lysine methyltransferase 1 [Source:NCBI gene;Acc:105902570]
Chr12	ENSCHAG00000025627	18401761	18447585	-1	arrdc1b	arrestin domain containing 1b [Source:ZFIN;Acc:ZDB-GENE-080515-2]
Chr12	ENSCHAG00000025635	18448686	18452762	-1	glulc	glutamate-ammonia ligase (glutamine synthase) c [Source:ZFIN;Acc:ZDB-GENE-060929-540]
Chr12	ENSCHAG00000025636	18458189	18475849	-1
Chr12	ENSCHAG00000025669	18477687	18478790	-1	phpt1	phosphohistidine phosphatase 1 [Source:NCBI gene;Acc:105902502]
Chr12	ENSCHAG00000025674	18480494	18490510	-1	entpd2b	ectonucleoside triphosphate diphosphohydrolase 2b [Source:ZFIN;Acc:ZDB-GENE-061013-2]
Chr12	ENSCHAG00000025691	18500691	18532821	-1	grin1a	glutamate receptor, ionotropic, N-methyl D-aspartate 1a [Source:ZFIN;Acc:ZDB-GENE-051202-1]
Chr12	ENSCHAG00000025732	18541014	18558474	-1	zgc:92275	cholesterol desaturase daf-36-like [Source:NCBI gene;Acc:105902521]
Chr12	ENSCHAG00000025748	18562962	18629402	-1		bile salt-activated lipase-like [Source:NCBI gene;Acc:105902500]
Chr12	ENSCHAG00000025790	18572946	18620294	-1	gtf3c5	general transcription factor IIIC, polypeptide 5 [Source:ZFIN;Acc:ZDB-GENE-060810-66]
Chr12	ENSCHAG00000025801	18579994	18586567	-1	CEL	carboxyl ester lipase [Source:HGNC Symbol;Acc:HGNC:1848]
Chr12	ENSCHAG00000025807	18597000	18604085	-1	CEL	carboxyl ester lipase [Source:HGNC Symbol;Acc:HGNC:1848]
Chr12	ENSCHAG00000025824	18610475	18616076	-1	CEL	carboxyl ester lipase [Source:HGNC Symbol;Acc:HGNC:1848]
Chr12	ENSCHAG00000025834	18631977	18633578	-1
Chr12	ENSCHAG00000025837	18639694	18646102	-1	CEL	carboxyl ester lipase [Source:HGNC Symbol;Acc:HGNC:1848]
Chr12	ENSCHAG00000025842	18651933	18660725	-1	gtf3c5	general transcription factor IIIC, polypeptide 5 [Source:ZFIN;Acc:ZDB-GENE-060810-66]
Chr12	ENSCHAG00000025850	18670040	18675635	-1	gfi1b	growth factor independent 1B transcription repressor [Source:ZFIN;Acc:ZDB-GENE-091118-129]
Chr12	ENSCHAG00000025853	18678748	18715591	1	tsc1b	TSC complex subunit 1b [Source:ZFIN;Acc:ZDB-GENE-030131-3404]
Chr12	ENSCHAG00000025874	18762570	18767842	-1	gtf3c4	general transcription factor IIIC subunit 4 [Source:NCBI gene;Acc:105902574]
Chr12	ENSCHAG00000025878	18798851	18805101	-1	barhl1b	barH-like 1 homeobox protein [Source:NCBI gene;Acc:105902520]
Chr12	ENSCHAG00000025887	18846356	18856349	1	stom	stomatin [Source:NCBI gene;Acc:105902544]
Chr12	ENSCHAG00000025935	18860366	18884012	-1	gsna	gelsolin a [Source:ZFIN;Acc:ZDB-GENE-030131-9653]
Chr12	ENSCHAG00000026104	18991015	19103407	1	rxraa	retinoid X receptor, alpha a [Source:NCBI gene;Acc:555578]
Chr12	ENSCHAG00000026230	19111063	19120016	-1	wdr5	WD repeat domain 5 [Source:ZFIN;Acc:ZDB-GENE-040426-2082]
Chr12	ENSCHAG00000026243	19125170	19133452	1	brd3a	bromodomain containing 3a [Source:ZFIN;Acc:ZDB-GENE-030131-6141]
Chr12	ENSCHAG00000026248	19137001	19138344	1
Chr12	ENSCHAG00000026325	19145242	19366802	1	vav2	vav 2 guanine nucleotide exchange factor [Source:ZFIN;Acc:ZDB-GENE-091204-420]
Chr12	ENSCHAG00000027110	19380440	19380649	1
Chr12	ENSCHAG00000027125	19381750	19414522	-1	dnai1.2	dynein, axonemal, intermediate chain 1, paralog 2 [Source:ZFIN;Acc:ZDB-GENE-070112-1302]
Chr12	ENSCHAG00000027165	19417266	19437216	1	fam219aa	protein FAM219A [Source:NCBI gene;Acc:105902504]
Chr12	ENSCHAG00000027170	19440796	19452881	1	zgc:109965	zgc:109965 [Source:ZFIN;Acc:ZDB-GENE-050913-21]
Chr12	ENSCHAG00000027176	19459560	19472960	1	myorg	myogenesis regulating glycosidase (putative) [Source:NCBI gene;Acc:105902569]
Chr12	ENSCHAG00000027177	19846203	19932297	1
Chr12	ENSCHAG00000027179	19943851	19969813	-1	zgc:162344	zgc:162344 [Source:ZFIN;Acc:ZDB-GENE-030131-6058]
Chr12	ENSCHAG00000027182	19970155	19972835	1	tpgs2	tubulin polyglutamylase complex subunit 2 [Source:ZFIN;Acc:ZDB-GENE-040704-49]
Chr12	ENSCHAG00000027184	19973500	19978684	-1	aqp7	aquaporin-7-like [Source:NCBI gene;Acc:105902478]
Chr12	ENSCHAG00000027186	19986863	19992923	1	nop56	NOP56 ribonucleoprotein homolog [Source:ZFIN;Acc:ZDB-GENE-040109-1]
Chr12	ENSCHAG00000027193	19995350	20011329	-1	ubap2a	ubiquitin associated protein 2a [Source:ZFIN;Acc:ZDB-GENE-070424-16]
Chr12	ENSCHAG00000027198	20014547	20022301	-1	dcaf12	DDB1 and CUL4 associated factor 12 [Source:NCBI gene;Acc:570671]
Chr12	ENSCHAG00000027202	20028420	20029898	1
Chr12	ENSCHAG00000027203	20039774	20041089	1
Chr12	ENSCHAG00000027205	20045514	20047414	1
Chr12	ENSCHAG00000027206	20053321	20057215	1
Chr12	ENSCHAG00000027210	20056505	20059863	-1	glrx	glutaredoxin [Source:NCBI gene;Acc:105902541]
Chr12	ENSCHAG00000027215	20065187	20086509	-1	ell2	elongation factor, RNA polymerase II, 2 [Source:ZFIN;Acc:ZDB-GENE-030131-1717]
Chr12	ENSCHAG00000027226	20091833	20093058	-1	ABO	globoside alpha-1,3-N-acetylgalactosaminyltransferase 1-like [Source:NCBI gene;Acc:105902476]
Chr12	ENSCHAG00000027248	20102296	20121101	-1	pcsk1	proprotein convertase subtilisin/kexin type 1 [Source:ZFIN;Acc:ZDB-GENE-071009-1]
Chr12	ENSCHAG00000027335	20132630	20178024	1	cast	calpastatin [Source:ZFIN;Acc:ZDB-GENE-050810-2]
Chr12	ENSCHAG00000027341	20179658	20182019	-1
Chr12	ENSCHAG00000027345	20193377	20194898	-1
Chr12	ENSCHAG00000027346	20200931	20204529	-1
Chr12	ENSCHAG00000027349	20208592	20214468	1	CACFD1	calcium channel flower domain containing 1 [Source:NCBI gene;Acc:105902577]
Chr12	ENSCHAG00000027355	20217486	20222631	-1	rexo4	REX4 homolog, 3'-5' exonuclease [Source:ZFIN;Acc:ZDB-GENE-050411-124]
Chr12	ENSCHAG00000027362	20224898	20298234	1	fnbp1b	formin binding protein 1b [Source:ZFIN;Acc:ZDB-GENE-091117-6]
Chr12	ENSCHAG00000027384	20287196	20288090	1
Chr12	ENSCHAG00000027391	20398060	20417676	1
Chr12	ENSCHAG00000027400	20478182	20523469	1	olfm1b	olfactomedin 1b [Source:ZFIN;Acc:ZDB-GENE-040801-228]
Chr12	ENSCHAG00000027413	20648078	20651227	1	ppp1r26	protein phosphatase 1 regulatory subunit 26 [Source:NCBI gene;Acc:105902471]
Chr12	ENSCHAG00000027415	20654154	20656704	1	mrps2	mitochondrial ribosomal protein S2 [Source:NCBI gene;Acc:105902578]
Chr12	ENSCHAG00000027416	20663026	20668955	-1	dipk1b	divergent protein kinase domain 1B [Source:NCBI gene;Acc:105902548]
Chr12	ENSCHAG00000027419	20673086	20690037	1	agpat2	1-acyl-sn-glycerol-3-phosphate acyltransferase alpha-like [Source:NCBI gene;Acc:105902549]
Chr12	ENSCHAG00000027423	20694146	20708549	-1	egfl7	EGF-like-domain, multiple 7 [Source:ZFIN;Acc:ZDB-GENE-040429-2]
Chr12	ENSCHAG00000027434	20760967	20778190	-1	cdk5rap2	CDK5 regulatory subunit associated protein 2 [Source:ZFIN;Acc:ZDB-GENE-030131-6392]
Chr12	ENSCHAG00000027441	20788411	20790339	-1
Chr12	ENSCHAG00000027446	20864300	20870573	1	psmd5	proteasome 26S subunit, non-ATPase 5 [Source:ZFIN;Acc:ZDB-GENE-050417-28]
Chr12	ENSCHAG00000027461	20872293	20892046	-1	nup188	nucleoporin 188 [Source:ZFIN;Acc:ZDB-GENE-030131-7184]
Chr12	ENSCHAG00000027518	20893590	20895170	1	dolk	dolichol kinase [Source:NCBI gene;Acc:105902530]
Chr12	ENSCHAG00000027521	20897946	20903162	-1	phyhd1	phytanoyl-CoA dioxygenase domain containing 1 [Source:NCBI gene;Acc:492804]
Chr12	ENSCHAG00000027524	20907387	20912563	-1	lrrc8aa	leucine rich repeat containing 8 VRAC subunit A [Source:NCBI gene;Acc:105902551]
Chr12	ENSCHAG00000027525	20918927	20932189	1	dnlz	DNL-type zinc finger [Source:NCBI gene;Acc:791166]
Chr12	ENSCHAG00000027526	20920062	20932189	1	uck1	uridine-cytidine kinase 1 [Source:NCBI gene;Acc:447928]
Chr12	ENSCHAG00000027537	20927795	20950630	-1	rapgef1b	Rap guanine nucleotide exchange factor (GEF) 1b [Source:ZFIN;Acc:ZDB-GENE-040426-1001]
Chr12	ENSCHAG00000027553	20988164	21035012	-1	lmx1ba	LIM homeobox transcription factor 1-beta-like [Source:NCBI gene;Acc:105902565]
Chr12	ENSCHAG00000002360	21053918	21076794	-1	mvb12ba	multivesicular body subunit 12Ba [Source:NCBI gene;Acc:767667]
Chr12	ENSCHAG00000002486	21116350	21165457	-1
Chr12	ENSCHAG00000003113	21170656	21209747	1	mapkap1	MAPK associated protein 1 [Source:ZFIN;Acc:ZDB-GENE-041111-178]
Chr12	ENSCHAG00000003401	21223618	21226956	-1		uncharacterized protein C9orf172-like [Source:NCBI gene;Acc:105902467]
Chr12	ENSCHAG00000003414	21250295	21268056	-1	rabl6a	RAB, member RAS oncogene family-like 6a [Source:ZFIN;Acc:ZDB-GENE-030131-6174]
Chr12	ENSCHAG00000003456	21269296	21275334	1	unm_sa808	TNF receptor-associated factor 2-like [Source:NCBI gene;Acc:105902465]
Chr12	ENSCHAG00000003789	21277831	21318489	-1	zmp:0000000846	zmp:0000000846 [Source:ZFIN;Acc:ZDB-GENE-130530-849]
Chr12	ENSCHAG00000005341	21451568	21461709	-1	zgc:73226	zgc:73226 [Source:NCBI gene;Acc:402792]
Chr12	ENSCHAG00000005425	21462020	21466973	-1		elastase 3 like [Source:ZFIN;Acc:ZDB-GENE-060710-2]
Chr12	ENSCHAG00000006947	21470410	21473635	-1
Chr12	ENSCHAG00000006959	21476402	21498314	-1	MSI1	musashi RNA binding protein 1 [Source:NCBI gene;Acc:105902490]
Chr12	ENSCHAG00000007078	21506359	21510978	-1
Chr12	ENSCHAG00000007087	21517679	21541226	1
Chr12	ENSCHAG00000007098	21543239	21547606	1	crybb3	crystallin, beta B3 [Source:NCBI gene;Acc:553184]
Chr12	ENSCHAG00000007319	21550761	21553578	1		beta-crystallin B2-like [Source:NCBI gene;Acc:105902460]
Chr12	ENSCHAG00000007340	21555692	21601888	1
Chr12	ENSCHAG00000007441	21605008	21609893	1	rplp0	ribosomal protein lateral stalk subunit P0 [Source:NCBI gene;Acc:105902526]
Chr12	ENSCHAG00000007521	21610513	21617388	1	RAB35	ras-related protein Rab-35-like [Source:NCBI gene;Acc:105902527]
Chr12	ENSCHAG00000007548	21622540	21696670	1	cita	citron rho-interacting serine/threonine kinase a [Source:ZFIN;Acc:ZDB-GENE-130530-981]
Chr12	ENSCHAG00000007923	21698315	21718875	-1	MTMR3	myotubularin related protein 3 [Source:HGNC Symbol;Acc:HGNC:7451]
Chr12	ENSCHAG00000012465	21719566	21738767	-1		cut like homeobox 2 [Source:HGNC Symbol;Acc:HGNC:19347]
Chr12	ENSCHAG00000012477	21742653	21745295	1	myl2a	myosin, light chain 2a, regulatory, cardiac, slow [Source:ZFIN;Acc:ZDB-GENE-120917-2]
Chr12	ENSCHAG00000012545	21746557	21750387	-1
Chr12	ENSCHAG00000012555	21754947	21768869	1	PPP1CA	serine/threonine-protein phosphatase PP1-gamma catalytic subunit [Source:NCBI gene;Acc:105902522]
Chr12	ENSCHAG00000012781	21771664	21867464	-1	mcc	MCC regulator of WNT signaling pathway [Source:ZFIN;Acc:ZDB-GENE-141210-1]
Chr12	ENSCHAG00000014213	21869902	21884958	-1	rcl1	RNA terminal phosphate cyclase like 1 [Source:NCBI gene;Acc:105902572]
Chr12	ENSCHAG00000014340	21887648	21888449	-1	gng10	G protein subunit gamma 10 [Source:NCBI gene;Acc:105902489]
Chr12	ENSCHAG00000014357	21890683	21893523	-1	dnajc25	DnaJ heat shock protein family (Hsp40) member C25 [Source:NCBI gene;Acc:105902488]
Chr12	ENSCHAG00000014390	21896887	21898268	-1
Chr12	ENSCHAG00000014422	21899334	21908983	-1	ythdc1	YTH domain containing 1 [Source:ZFIN;Acc:ZDB-GENE-041114-114]
Chr12	ENSCHAG00000014640	21913238	21919130	-1
Chr12	ENSCHAG00000014655	21921559	21923184	-1
Chr12	ENSCHAG00000014663	21926658	21927636	-1
Chr12	ENSCHAG00000014696	21928595	21938779	1	capn12	calpain 12 [Source:ZFIN;Acc:ZDB-GENE-050419-245]
Chr12	ENSCHAG00000015083	21939373	21955220	-1
Chr12	ENSCHAG00000015116	21941610	21943776	-1
Chr12	ENSCHAG00000015224	21948595	21949830	-1
Chr12	ENSCHAG00000015248	21955478	21956359	-1
Chr12	ENSCHAG00000015258	21956998	21962183	-1	fktn	fukutin [Source:ZFIN;Acc:ZDB-GENE-070410-96]
Chr12	ENSCHAG00000015366	21963681	21988154	-1	fsd1l	fibronectin type III and SPRY domain containing 1-like [Source:ZFIN;Acc:ZDB-GENE-070501-9]
Chr12	ENSCHAG00000017362	21988645	22009782	1	ift74	intraflagellar transport 74 [Source:NCBI gene;Acc:105902571]
Chr12	ENSCHAG00000017585	21990753	21992072	-1
Chr12	ENSCHAG00000017643	22014366	22034206	1	tek	TEK tyrosine kinase, endothelial [Source:NCBI gene;Acc:30747]
Chr12	ENSCHAG00000019422	22037864	22059779	-1	MOB3B	MOB kinase activator 3B [Source:NCBI gene;Acc:105902499]
Chr12	ENSCHAG00000019441	22071410	22075330	-1	THAP1	THAP domain containing 1 [Source:NCBI gene;Acc:105902450]
Chr12	ENSCHAG00000019450	22096239	22097291	-1	june	transcription factor AP-1-like [Source:NCBI gene;Acc:105902506]
Chr12	ENSCHAG00000019456	22167417	22173586	-1	rnf170	ring finger protein 170 [Source:NCBI gene;Acc:105902556]
Chr12	ENSCHAG00000019544	22173697	22207331	1	HOOK3	hook microtubule tethering protein 3 [Source:NCBI gene;Acc:105902555]
Chr12	ENSCHAG00000021321	22221860	22275126	-1	TRABD2A	TraB domain containing 2A [Source:HGNC Symbol;Acc:HGNC:27013]
Chr12	ENSCHAG00000021384	22334277	22562988	1	dcc	DCC netrin 1 receptor [Source:NCBI gene;Acc:569360]
Chr12	ENSCHAG00000022164	22458383	22460724	-1
Chr12	ENSCHAG00000022181	22605153	22773864	-1	atp5fa1	methyl-CpG-binding domain protein 2-like [Source:NCBI gene;Acc:105902559]
Chr12	ENSCHAG00000022395	22654373	22669725	-1	prkaa1	protein kinase, AMP-activated, alpha 1 catalytic subunit [Source:ZFIN;Acc:ZDB-GENE-030325-1]
Chr12	ENSCHAG00000022602	22671899	22677467	-1	kyat1	kynurenine aminotransferase 1 [Source:NCBI gene;Acc:105911073]
Chr12	ENSCHAG00000022743	22679778	22683527	1	surf1	SURF1 cytochrome c oxidase assembly factor [Source:ZFIN;Acc:ZDB-GENE-041108-2]
Chr12	ENSCHAG00000022753	22684156	22685151	1
Chr12	ENSCHAG00000022761	22684650	22687775	-1	RPL7A	ribosomal protein L7a [Source:HGNC Symbol;Acc:HGNC:10364]
Chr12	ENSCHAG00000022804	22690655	22695218	1	med22	mediator complex subunit 22 [Source:NCBI gene;Acc:105911093]
Chr12	ENSCHAG00000022825	22696257	22698550	-1	C9orf78	chromosome 9 open reading frame 78 [Source:HGNC Symbol;Acc:HGNC:24932]
Chr12	ENSCHAG00000022910	22699062	22723816	1	usp20	ubiquitin specific peptidase 20 [Source:NCBI gene;Acc:105911089]
Chr12	ENSCHAG00000023799	22731807	22736214	1	ptges	prostaglandin E synthase [Source:NCBI gene;Acc:105911087]
Chr12	ENSCHAG00000023900	22744817	22758584	-1	thbs4b	thrombospondin-4-B-like [Source:NCBI gene;Acc:105911071]
Chr12	ENSCHAG00000025640	22761756	22764683	1	zgc:122979	zgc:122979 [Source:ZFIN;Acc:ZDB-GENE-051127-45]
Chr12	ENSCHAG00000025643	22767518	22768690	1	hwa	huluwa [Source:NCBI gene;Acc:555985]
Chr12	ENSCHAG00000025652	22784344	22863405	1
Chr12	ENSCHAG00000025721	22806884	22835334	-1	loxhd1a	lipoxygenase homology domains 1a [Source:ZFIN;Acc:ZDB-GENE-091112-20]
Chr12	ENSCHAG00000025847	22837977	22842662	-1	tor1	torsin family 1 [Source:ZFIN;Acc:ZDB-GENE-080917-50]
Chr12	ENSCHAG00000025862	22843909	22845820	-1	nsa2	NSA2 ribosome biogenesis homolog (S. cerevisiae) [Source:ZFIN;Acc:ZDB-GENE-030131-488]
Chr12	ENSCHAG00000025865	22847473	22853156	1	spout1	SPOUT domain containing methyltransferase 1 [Source:ZFIN;Acc:ZDB-GENE-040912-53]
Chr12	ENSCHAG00000025891	22868310	22870181	-1		polyadenylate-binding protein 5-like [Source:NCBI gene;Acc:105911096]
Chr12	ENSCHAG00000025897	22871513	22872964	1	rpl28	ribosomal protein L28 [Source:NCBI gene;Acc:105911097]
Chr12	ENSCHAG00000025906	22877391	22882682	-1	pdcl	phosducin-like [Source:ZFIN;Acc:ZDB-GENE-030131-2365]
Chr12	ENSCHAG00000025911	22882794	22885135	1	rpl37	ribosomal protein L37 [Source:ZFIN;Acc:ZDB-GENE-040625-39]
Chr12	ENSCHAG00000025920	22889585	22902837	1	st8sia5	ST8 alpha-N-acetyl-neuraminide alpha-2,8-sialyltransferase 5 [Source:ZFIN;Acc:ZDB-GENE-060322-8]
Chr12	ENSCHAG00000025936	22917782	22932706	1	loxhd1a	lipoxygenase homology domains 1a [Source:ZFIN;Acc:ZDB-GENE-091112-20]
Chr12	ENSCHAG00000025959	22935533	22952346	1	LOXHD1	lipoxygenase homology domains 1 [Source:HGNC Symbol;Acc:HGNC:26521]
Chr12	ENSCHAG00000025971	22955003	22974474	-1	C18orf25	chromosome unknown open reading frame, human C18orf25 [Source:NCBI gene;Acc:105911113]
Chr12	ENSCHAG00000025974	22976835	22980259	-1	si:ch73-29c22.1	si:ch73-29c22.1 [Source:ZFIN;Acc:ZDB-GENE-091204-309]
Chr12	ENSCHAG00000025977	22982967	22986197	-1	spout1	SPOUT domain containing methyltransferase 1 [Source:NCBI gene;Acc:105911075]
Chr12	ENSCHAG00000025990	22985548	22989868	1	nsa2	NSA2 ribosome biogenesis homolog (S. cerevisiae) [Source:ZFIN;Acc:ZDB-GENE-030131-488]
Chr12	ENSCHAG00000025993	22988958	22995111	1	tor1	torsin family 1 [Source:ZFIN;Acc:ZDB-GENE-080917-50]
Chr12	ENSCHAG00000025999	22998836	23002654	-1	st6galnac6	ST6 N-acetylgalactosaminide alpha-2,6-sialyltransferase 6 [Source:NCBI gene;Acc:105911082]
Chr12	ENSCHAG00000026011	23007114	23020405	1	miga2	mitoguardin 2 [Source:NCBI gene;Acc:105911119]
Chr12	ENSCHAG00000026063	23024248	23032698	1	dolpp1	dolichyldiphosphatase 1 [Source:NCBI gene;Acc:105911074]
Chr12	ENSCHAG00000026067	23053213	23072259	1
Chr12	ENSCHAG00000026083	23078090	23105147	-1
Chr12	ENSCHAG00000002356	23112378	23113823	1	zbtb43	zinc finger and BTB domain containing 43 [Source:NCBI gene;Acc:105911083]
Chr12	ENSCHAG00000002473	23117672	23200586	1	RALGPS1	Ral GEF with PH domain and SH3 binding motif 1 [Source:HGNC Symbol;Acc:HGNC:16851]
Chr12	ENSCHAG00000003585	23157018	23167167	-1	angptl2a	angiopoietin-like 2a [Source:NCBI gene;Acc:569092]
Chr12	ENSCHAG00000003600	23206047	23211030	-1	fbxw2	F-box and WD repeat domain containing 2 [Source:NCBI gene;Acc:105911106]
Chr12	ENSCHAG00000003645	23216243	23231041	-1	ncs1a	neuronal calcium sensor 1 [Source:NCBI gene;Acc:105911079]
Chr12	ENSCHAG00000003724	23237808	23250317	-1	gpr107	G protein-coupled receptor 107 [Source:ZFIN;Acc:ZDB-GENE-061103-130]
Chr12	ENSCHAG00000003848	23251168	23262247	-1	crata	carnitine O-acetyltransferase a [Source:ZFIN;Acc:ZDB-GENE-040927-17]
Chr12	ENSCHAG00000004320	23262696	23272698	1	ptpa	protein phosphatase 2 phosphatase activator [Source:NCBI gene;Acc:105911101]
Chr12	ENSCHAG00000004832	23275144	23276055	-1	ier5l	immediate early response 5 like [Source:NCBI gene;Acc:105911076]
Chr12	ENSCHAG00000004859	23420805	23424102	1	ntmt1	N-terminal Xaa-Pro-Lys N-methyltransferase 1 [Source:NCBI gene;Acc:105911121]
Chr12	ENSCHAG00000004879	23425037	23430906	-1	ndor1	NADPH dependent diflavin oxidoreductase 1 [Source:NCBI gene;Acc:393621]
Chr12	ENSCHAG00000005132	23449947	23467148	-1	lrsam1	leucine rich repeat and sterile alpha motif containing 1 [Source:ZFIN;Acc:ZDB-GENE-060526-97]
Chr12	ENSCHAG00000005485	23468223	23472120	1	rpl12	ribosomal protein L12 [Source:NCBI gene;Acc:105911110]
Chr12	ENSCHAG00000005619	23472326	23473336	-1	pole3	DNA polymerase epsilon 3, accessory subunit [Source:NCBI gene;Acc:105911112]
Chr12	ENSCHAG00000005656	23488067	23490581	1	ccn1l1	cellular communication network factor 1, like 1 [Source:ZFIN;Acc:ZDB-GENE-050417-136]
Chr12	ENSCHAG00000005730	23496229	23507505	1	lmo4a	LIM domain only 4a [Source:ZFIN;Acc:ZDB-GENE-010702-1]
Chr12	ENSCHAG00000005749	23534841	23538173	-1	zgc:55461	tubulin beta 4B class IVb [Source:NCBI gene;Acc:105911102]
Chr12	ENSCHAG00000005894	23541527	23552905	-1
Chr12	ENSCHAG00000006452	23555751	23563930	1	fpgs	folylpolyglutamate synthase [Source:ZFIN;Acc:ZDB-GENE-040426-2781]
Chr12	ENSCHAG00000007237	23564398	23568738	1	cdk9	cyclin-dependent kinase 9 (CDC2-related kinase) [Source:ZFIN;Acc:ZDB-GENE-030131-321]
Chr12	ENSCHAG00000007287	23577984	23598735	1	CRB2	crumbs cell polarity complex component 2 [Source:HGNC Symbol;Acc:HGNC:18688]
Chr12	ENSCHAG00000007433	23604473	23698167	-1	dennd1a	DENN/MADD domain containing 1A [Source:ZFIN;Acc:ZDB-GENE-060404-6]
Chr12	ENSCHAG00000009120	23706881	23713697	1	LHX2	LIM homeobox 2 [Source:NCBI gene;Acc:105911085]
Chr12	ENSCHAG00000009167	23729159	23769771	1	nek6	NIMA related kinase 6 [Source:NCBI gene;Acc:105911108]
Chr12	ENSCHAG00000009649	23772778	23791795	-1	psmb7	proteasome 20S subunit beta 7 [Source:ZFIN;Acc:ZDB-GENE-001208-4]
Chr12	ENSCHAG00000009743	23805307	23817653	-1	NR5A1	nuclear receptor subfamily 5 group A member 1 [Source:HGNC Symbol;Acc:HGNC:7983]
Chr12	ENSCHAG00000009757	23828902	23944527	-1	NR6A1	nuclear receptor subfamily 6 group A member 1 [Source:HGNC Symbol;Acc:HGNC:7985]
Chr12	ENSCHAG00000009877	23947431	23981232	1	OLFML2A	olfactomedin like 2A [Source:NCBI gene;Acc:105911077]
Chr12	ENSCHAG00000009913	24013230	24017020	-1	rpl35	ribosomal protein L35 [Source:NCBI gene;Acc:105911123]
Chr12	ENSCHAG00000009956	24017912	24025141	1	arpc5lb	actin related protein 2/3 complex subunit 5 like [Source:HGNC Symbol;Acc:HGNC:23366]
Chr12	ENSCHAG00000010110	24031167	24065679	-1	scai	suppressor of cancer cell invasion [Source:ZFIN;Acc:ZDB-GENE-060526-57]
Chr12	ENSCHAG00000010333	24066908	24072065	-1	ppp6c	protein phosphatase 6 catalytic subunit [Source:NCBI gene;Acc:105911115]
Chr12	ENSCHAG00000010356	24116942	24225595	1	si:dkey-220k22.1	si:dkey-220k22.1 [Source:ZFIN;Acc:ZDB-GENE-060526-255]
Chr12	ENSCHAG00000010369	24185330	24185904	1
Chr12	ENSCHAG00000010417	24264136	24284466	-1	sh3glb2b	SH3-domain GRB2-like endophilin B2b [Source:ZFIN;Acc:ZDB-GENE-040426-833]
Chr12	ENSCHAG00000011429	24285264	24294295	-1	pip5kl1	phosphatidylinositol-4-phosphate 5-kinase-like 1 [Source:ZFIN;Acc:ZDB-GENE-060526-248]
Chr12	ENSCHAG00000011439	24295640	24297270	-1	dpm2	dolichyl-phosphate mannosyltransferase subunit 2, regulatory [Source:ZFIN;Acc:ZDB-GENE-030131-9093]
Chr12	ENSCHAG00000011469	24300294	24302813	-1	dpm2	dolichyl-phosphate mannosyltransferase subunit 2, regulatory [Source:ZFIN;Acc:ZDB-GENE-030131-9093]
Chr12	ENSCHAG00000011493	24307824	24359998	-1	fam102ab	family with sequence similarity 102 member Ab [Source:ZFIN;Acc:ZDB-GENE-060929-412]
Chr12	ENSCHAG00000011571	24362541	24388643	1	slc25a25b	solute carrier family 25 member 25 [Source:NCBI gene;Acc:105909188]
Chr12	ENSCHAG00000013164	24393100	24399113	1	uap1l1	UDP-N-acetylglucosamine pyrophosphorylase 1 like 1 [Source:NCBI gene;Acc:105909125]
Chr12	ENSCHAG00000013283	24399796	24402679	1	zdhhc12b	zinc finger DHHC-type containing 12 [Source:NCBI gene;Acc:105909209]
Chr12	ENSCHAG00000013440	24404610	24420299	-1	pkn3	protein kinase N3 [Source:ZFIN;Acc:ZDB-GENE-030131-1902]
Chr12	ENSCHAG00000019128	24421099	24424205	1	setb	SET nuclear proto-oncogene b [Source:ZFIN;Acc:ZDB-GENE-030131-433]
Chr12	ENSCHAG00000019172	24426169	24429946	1	wdr34	WD repeat domain 34 [Source:ZFIN;Acc:ZDB-GENE-070928-9]
Chr12	ENSCHAG00000019407	24430875	24471301	-1	sptan1	spectrin alpha, non-erythrocytic 1 [Source:ZFIN;Acc:ZDB-GENE-051113-60]
Chr12	ENSCHAG00000022991	24485058	24491074	-1
Chr12	ENSCHAG00000023015	24492737	24506139	-1	zer1	zyg-11 related, cell cycle regulator [Source:ZFIN;Acc:ZDB-GENE-040426-2307]
Chr12	ENSCHAG00000023380	24509084	24587549	1
Chr12	ENSCHAG00000023478	24544080	24550413	-1	odf2a	outer dense fiber of sperm tails 2a [Source:ZFIN;Acc:ZDB-GENE-091117-46]
Chr12	ENSCHAG00000023511	24552282	24555282	-1
Chr12	ENSCHAG00000023524	24561642	24573167	-1	zer1	zyg-11 related, cell cycle regulator [Source:ZFIN;Acc:ZDB-GENE-040426-2307]
Chr12	ENSCHAG00000023569	24625493	24671083	1
Chr12	ENSCHAG00000023656	24672231	24682437	1	lmbrd2b	LMBR1 domain containing 2b [Source:NCBI gene;Acc:335257]
Chr12	ENSCHAG00000023871	24685436	24688160	1	capslb	calcyphosine-like b [Source:ZFIN;Acc:ZDB-GENE-050417-298]
Chr12	ENSCHAG00000023878	24689176	24694079	-1	il7r	interleukin 7 receptor [Source:ZFIN;Acc:ZDB-GENE-080110-7]
Chr12	ENSCHAG00000024021	24702542	24771188	-1	myo5b	myosin VB [Source:ZFIN;Acc:ZDB-GENE-031219-7]
Chr12	ENSCHAG00000026197	24773299	24781754	-1	cfap53	cilia and flagella associated protein 53 [Source:NCBI gene;Acc:567344]
Chr12	ENSCHAG00000026200	24783173	24790510	-1
Chr12	ENSCHAG00000026229	24795276	24842217	-1	rictorb	RPTOR independent companion of MTOR, complex 2b [Source:ZFIN;Acc:ZDB-GENE-070810-5]
Chr12	ENSCHAG00000026445	24842411	24857870	-1	fybb	FYN binding protein b [Source:ZFIN;Acc:ZDB-GENE-091204-85]
Chr12	ENSCHAG00000026449	24860053	24860747	-1
Chr12	ENSCHAG00000026451	24862091	24864559	-1	ccdc80l2	coiled-coil domain containing 80 like 2 [Source:ZFIN;Acc:ZDB-GENE-091118-63]
Chr12	ENSCHAG00000026492	24868107	24909569	1	nnt	nicotinamide nucleotide transhydrogenase [Source:ZFIN;Acc:ZDB-GENE-040426-2592]
Chr12	ENSCHAG00000026910	24952684	24974856	-1	fgf10a	fibroblast growth factor 10a [Source:ZFIN;Acc:ZDB-GENE-030715-1]
Chr12	ENSCHAG00000026917	25005174	25043828	-1	rai14	retinoic acid induced 14 [Source:ZFIN;Acc:ZDB-GENE-040718-235]
Chr12	ENSCHAG00000026925	25051389	25069237	-1
Chr12	ENSCHAG00000026936	25066787	25069623	-1
Chr12	ENSCHAG00000026939	25080140	25081399	1	rxfp3	relaxin family peptide receptor 3 [Source:NCBI gene;Acc:105909011]
Chr12	ENSCHAG00000026941	25081926	25102872	-1	slc45a2	solute carrier family 45 member 2 [Source:ZFIN;Acc:ZDB-GENE-050208-97]
Chr12	ENSCHAG00000026943	25104186	25126672	-1	amacr	alpha-methylacyl-CoA racemase [Source:ZFIN;Acc:ZDB-GENE-050522-484]
Chr12	ENSCHAG00000026947	25143100	25147522	-1	btc	probetacellulin-like [Source:NCBI gene;Acc:105909354]
Chr12	ENSCHAG00000026957	25153747	25156082	1	MYL5	myosin light chain 5 [Source:NCBI gene;Acc:105909085]
Chr12	ENSCHAG00000027033	25156833	25163543	-1	hpse	heparanase [Source:ZFIN;Acc:ZDB-GENE-041111-200]
Chr12	ENSCHAG00000027047	25163361	25175483	-1	helq	helicase, POLQ like [Source:ZFIN;Acc:ZDB-GENE-060503-421]
Chr12	ENSCHAG00000027075	25175501	25177487	1	mrps18c	mitochondrial ribosomal protein S18C [Source:NCBI gene;Acc:105909231]
Chr12	ENSCHAG00000027078	25180436	25181775	-1	hspb11	heat shock protein, alpha-crystallin-related, b11 [Source:NCBI gene;Acc:796767]
Chr12	ENSCHAG00000027080	25183115	25184165	1	atp5mea	ATP synthase membrane subunit ea [Source:ZFIN;Acc:ZDB-GENE-070928-12]
Chr12	ENSCHAG00000027294	25187381	25195946	-1	pde6b	phosphodiesterase 6B [Source:NCBI gene;Acc:105909046]
Chr12	ENSCHAG00000027680	25201361	25204059	1	rbp4l	purpurin-like [Source:NCBI gene;Acc:105909220]
Chr12	ENSCHAG00000027681	25211894	25214400	1	slc26a1	solute carrier family 26 member 1 [Source:NCBI gene;Acc:105909050]
Chr12	ENSCHAG00000027682	25215490	25225790	1	zgc:86764	zgc:86764 [Source:ZFIN;Acc:ZDB-GENE-040718-435]
Chr12	ENSCHAG00000027683	25226427	25253253	-1	si:dkey-247m21.3	si:dkey-247m21.3 [Source:ZFIN;Acc:ZDB-GENE-091204-249]
Chr12	ENSCHAG00000000381	25260857	25305325	1
Chr12	ENSCHAG00000000454	25326930	25335161	1	dusp4	dual specificity phosphatase 4 [Source:ZFIN;Acc:ZDB-GENE-040426-709]
Chr12	ENSCHAG00000001309	25335455	25407186	-1	tnksa	tankyrase, TRF1-interacting ankyrin-related ADP-ribose polymerase a [Source:ZFIN;Acc:ZDB-GENE-030131-7450]
Chr12	ENSCHAG00000004528	25436338	25445689	1
Chr12	ENSCHAG00000004587	25450730	25451878	-1	ppp1r3b	protein phosphatase 1, regulatory subunit 3B [Source:NCBI gene;Acc:327285]
Chr12	ENSCHAG00000004628	25463060	25545796	1	tnksa	tankyrase, TRF1-interacting ankyrin-related ADP-ribose polymerase a [Source:ZFIN;Acc:ZDB-GENE-030131-7450]
Chr12	ENSCHAG00000004650	25562625	25591539	1	csgalnact1a	chondroitin sulfate N-acetylgalactosaminyltransferase 1a [Source:ZFIN;Acc:ZDB-GENE-121129-1]
Chr12	ENSCHAG00000004660	25611743	25613334	1	fut7	fucosyltransferase 7 (alpha (1,3) fucosyltransferase) [Source:ZFIN;Acc:ZDB-GENE-060929-997]
Chr12	ENSCHAG00000004700	25635469	25636545	-1	fut7	fucosyltransferase 7 (alpha (1,3) fucosyltransferase) [Source:ZFIN;Acc:ZDB-GENE-060929-997]
Chr12	ENSCHAG00000004713	25648422	25649498	1	fut7	fucosyltransferase 7 (alpha (1,3) fucosyltransferase) [Source:ZFIN;Acc:ZDB-GENE-060929-997]
Chr12	ENSCHAG00000004719	25659035	25660813	1
Chr12	ENSCHAG00000004723	25662909	25664130	1
Chr12	ENSCHAG00000004761	25687182	25705489	1	plpp1a	phospholipid phosphatase 1 [Source:NCBI gene;Acc:105894630]
Chr12	ENSCHAG00000004861	25706016	25856714	-1	mtrex	Mtr4 exosome RNA helicase [Source:NCBI gene;Acc:105894631]
Chr12	ENSCHAG00000007347	25756476	25891403	-1	pstpip2	proline-serine-threonine phosphatase interacting protein 2 [Source:NCBI gene;Acc:105894626]
Chr12	ENSCHAG00000007672	25757366	25768109	-1	pstpip2	proline-serine-threonine phosphatase interacting protein 2 [Source:ZFIN;Acc:ZDB-GENE-091204-90]
Chr12	ENSCHAG00000007729	25769593	25773336	-1		SUB1 regulator of transcription a [Source:ZFIN;Acc:ZDB-GENE-050522-151]
Chr12	ENSCHAG00000007748	25776883	25784594	-1	si:dkey-27b3.2	Golgi phosphoprotein 3-like [Source:NCBI gene;Acc:105894643]
Chr12	ENSCHAG00000007792	25785062	25787458	1	isl1l	islet1, like [Source:ZFIN;Acc:ZDB-GENE-040624-1]
Chr17	ENSCHAG00000005830	25599854	25658887	1	sugct	succinyl-CoA:glutarate-CoA transferase
Chr17	ENSCHAG00000006846	25815050	25842835	-1	nphp3	nephronophthisis 3
Chr17	ENSCHAG00000007217	25846961	25847821	-1	otud1	OTU deubiquitinase 1
Chr17	ENSCHAG00000007235	25873061	25882084	1	uba5	ubiquitin-like modifier activating enzyme 5
Chr17	ENSCHAG00000007460	25958340	25960377	-1	mettl4	methyltransferase like 4
Chr17	ENSCHAG00000007558	25964540	25990979	1	smchd1	structural maintenance of chromosomes flexible hinge domain containing 1
Chr17	ENSCHAG00000009907	25992602	26005951	1	emilin2b	elastin microfibril interfacer 2b
Chr17	ENSCHAG00000009970	26006635	26021421	-1		lipin 2
Chr17	ENSCHAG00000010694	26029725	26061374	-1	myom1b	myomesin 1b
Chr17	ENSCHAG00000012083	26067721	26072687	1	myl12.1	myosin regulatory light chain 2, smooth muscle minor isoform
Chr17	ENSCHAG00000012166	26097332	26102059	1	fastkd3	FAST kinase domains 3
Chr17	ENSCHAG00000012173	26102393	26107934	-1	chmp5a	charged multivesicular body protein 5
Chr17	ENSCHAG00000012227	26114969	26120259	-1	OPRK1	opioid receptor kappa 1
Chr17	ENSCHAG00000012542	26148230	26150506	1	RGS20	regulator of G protein signaling 20
Chr17	ENSCHAG00000012550	26152187	26158302	-1	lypla1	lysophospholipase 1
Chr17	ENSCHAG00000012568	26158698	26163597	1	mrpl15	mitochondrial ribosomal protein L15
Chr17	ENSCHAG00000012574	26170494	26172220	1	sox32	SRY-box transcription factor 32
Chr17	ENSCHAG00000012622	26186097	26189026	1	sox17	SRY-box transcription factor 17
Chr17	ENSCHAG00000012642	26213403	26311115	1	LYN	LYN proto-oncogene, Src family tyrosine kinase
Chr17	ENSCHAG00000012743	26233565	26322166	-1		ribosomal protein S20
Chr17	ENSCHAG00000012829	26238121	26241699	-1	plag1	pleiomorphic adenoma gene 1
Chr17	ENSCHAG00000012838	26248237	26252963	1	chchd7	coiled-coil-helix-coiled-coil-helix domain containing 7
Chr17	ENSCHAG00000012868	26254320	26262439	-1	sdr16c5b	short chain dehydrogenase/reductase family 16C, member 5b
Chr17	ENSCHAG00000012956	26265279	26357395	-1	penkb	proenkephalin b
Chr17	ENSCHAG00000013159	26320706	26322166	-1	RPS20	ribosomal protein S20
Chr17	ENSCHAG00000013211	26327069	26328813	-1	plag1	pleiomorphic adenoma gene 1
Chr17	ENSCHAG00000013250	26335324	26341640	1	chchd7	coiled-coil-helix-coiled-coil-helix domain containing 7
Chr17	ENSCHAG00000013271	26342974	26350876	-1	sdr16c5b	short chain dehydrogenase/reductase family 16C, member 5b
Chr17	ENSCHAG00000013555	26401615	26410592	1	unm_hu7910	un-named hu7910
Chr17	ENSCHAG00000013824	26412138	26415659	-1	ggh	gamma-glutamyl hydrolase (conjugase, folylpolygammaglutamyl hydrolase)
Chr17	ENSCHAG00000014122	26417999	26425303	-1	ggh	gamma-glutamyl hydrolase (conjugase, folylpolygammaglutamyl hydrolase)
Chr17	ENSCHAG00000014309	26425414	26428697	-1	ggh	gamma-glutamyl hydrolase (conjugase, folylpolygammaglutamyl hydrolase)
Chr17	ENSCHAG00000014381	26430273	26448870	1	nsmaf	neutral sphingomyelinase (N-SMase) activation associated factor
Chr17	ENSCHAG00000015969	26493511	26532425	1	slc4a2b	solute carrier family 4 member 2b
Chr17	ENSCHAG00000000713	26555638	26556827	1		mannose-specific lectin-like
Chr17	ENSCHAG00000000970	26561156	26589728	1	nrbp2b	nuclear receptor-binding protein 2-like
Chr17	ENSCHAG00000001507	26597357	26678458	1	xylb	xylulokinase homolog (H. influenzae)
Chr17	ENSCHAG00000005635	26694095	26738362	1	acvr2ba	activin A receptor type 2Ba
Chr17	ENSCHAG00000006636	26745817	26750625	1	EXOG	exo/endonuclease G
Chr17	ENSCHAG00000006779	26765994	26872298	-1	scn5lab	sodium channel, voltage gated, type V-like, alpha b
Chr17	ENSCHAG00000012331	26896309	26908326	1	wdr48a	WD repeat domain 48
Chr17	ENSCHAG00000013819	26910413	26917906	-1	gorasp1b	golgi reassembly stacking protein 1b
Chr17	ENSCHAG00000013989	26942429	26958615	1	tfr1b	transferrin receptor 1b
Chr17	ENSCHAG00000014135	26955506	26965391	1	tnk2a	tyrosine kinase, non-receptor, 2a
Chr17	ENSCHAG00000014194	26991553	27033681	1	tmtopsb	teleost multiple tissue opsin b
Chr17	ENSCHAG00000014334	27076306	27078111	1	adipoqa	adiponectin, C1Q and collagen domain containing, a
Chr17	ENSCHAG00000014386	27078526	27081327	-1	and1	actinodin1
Chr17	ENSCHAG00000014427	27087130	27087946	-1	cops9	COP9 signalosome subunit 9
Chr17	ENSCHAG00000014436	27088412	27088880	-1	otos	otospiralin
Chr17	ENSCHAG00000014447	27089974	27092438	-1	apodb	apolipoprotein D-like
Chr17	ENSCHAG00000014496	27104069	27111392	1	mynn	myoneurin
Chr17	ENSCHAG00000014506	27114599	27116332	1	lrrc34	leucine rich repeat containing 34
Chr17	ENSCHAG00000014557	27119876	27125925	-1	lrrc31	leucine rich repeat containing 31
Chr17	ENSCHAG00000014599	27129343	27136199	-1	skilb	SKI-like proto-oncogene b
Chr17	ENSCHAG00000014706	27171352	27172866	1	cldn11b	claudin-11-like
Chr17	ENSCHAG00000014740	27174795	27181298	-1	slc7a14b	solute carrier family 7 member 14b
Chr17	ENSCHAG00000014802	27196871	27198595	-1	rpl22l1	ribosomal protein L22 like 1
Chr17	ENSCHAG00000014895	27199827	27202415	-1	eif5a	eukaryotic translation initiation factor 5A2
Chr17	ENSCHAG00000015013	27208121	27252796	-1	TNIK	TRAF2 and NCK interacting kinase
Chr17	ENSCHAG00000019971	27269824	27301104	-1	pld1b	phospholipase D1b
Chr17	ENSCHAG00000023319	27308080	27310158	1	ghsrb	growth hormone secretagogue receptor type 1-like
Chr17	ENSCHAG00000023326	27312403	27341147	-1	fndc3bb	fibronectin type III domain containing 3Bb
Chr17	ENSCHAG00000023580	27380101	27387664	1	larp4b	La ribonucleoprotein 4B
Chr17	ENSCHAG00000023650	27391469	27498035	1	dip2ca	disco-interacting protein 2 homolog Ca
Chr17	ENSCHAG00000024539	27503096	27516671	-1	zmynd11	zinc finger, MYND-type containing 11
Chr17	ENSCHAG00000024695	27524156	27554759	1	vipr2	vasoactive intestinal peptide receptor 2
Chr23	ENSCHAG00000013921	15997165	16044252	1
Chr23	ENSCHAG00000014133	16076452	16078482	1
Chr23	ENSCHAG00000014327	16082691	16084625	1
Chr23	ENSCHAG00000014489	16089384	16092372	1
Chr23	ENSCHAG00000014507	16096807	16113442	-1	CHAT	choline O-acetyltransferase [Source:HGNC Symbol;Acc:HGNC:1912]
Chr23	ENSCHAG00000014922	16114927	16116474	-1	SLC18A3	probable vesicular acetylcholine transporter-A [Source:NCBI gene;Acc:105895984]
Chr23	ENSCHAG00000014933	16119838	16125292	1	pus3	pseudouridylate synthase 3 [Source:ZFIN;Acc:ZDB-GENE-030131-9433]
Chr23	ENSCHAG00000014940	16128758	16236246	-1
Chr23	ENSCHAG00000014999	16146082	16147582	-1
Chr23	ENSCHAG00000015027	16153194	16155364	-1
Chr23	ENSCHAG00000015033	16226898	16228359	-1
Chr23	ENSCHAG00000015074	16242735	16258289	-1
Chr23	ENSCHAG00000015249	16281346	16282031	-1
Chr23	ENSCHAG00000015275	16298316	16299844	-1
Chr23	ENSCHAG00000015300	16321340	16331948	-1
Chr23	ENSCHAG00000015313	16335407	16343657	1	nod2	nucleotide-binding oligomerization domain containing 2 [Source:ZFIN;Acc:ZDB-GENE-061108-4]
Chr23	ENSCHAG00000015486	16348607	16350125	1
Chr23	ENSCHAG00000015510	16356404	16357779	-1
Chr23	ENSCHAG00000015513	16361857	16372918	-1
Chr23	ENSCHAG00000015714	16381672	16386816	1
Chr23	ENSCHAG00000015729	16386933	16393333	-1
Chr23	ENSCHAG00000015829	16395170	16424958	1	sec24c	SEC24 homolog C, COPII coat complex component [Source:ZFIN;Acc:ZDB-GENE-030131-4487]
Chr23	ENSCHAG00000018622	16451748	16532127	1	CAMK2G	calcium/calmodulin-dependent protein kinase (CaM kinase) II gamma 1 [Source:ZFIN;Acc:ZDB-GENE-050913-146]
Chr23	ENSCHAG00000019350	16541097	16591625	-1	ndst2b	N-deacetylase/N-sulfotransferase (heparan glucosaminyl) 2b [Source:ZFIN;Acc:ZDB-GENE-100430-2]
Chr23	ENSCHAG00000020936	16627392	16659246	-1	si:ch73-127m5.1	si:ch73-127m5.1 [Source:ZFIN;Acc:ZDB-GENE-130531-25]
Chr23	ENSCHAG00000021005	16670590	16675218	-1
Chr23	ENSCHAG00000021007	16684233	16688777	1
Chr23	ENSCHAG00000021011	16689577	16702539	1	si:dkey-21e13.3	si:dkey-21e13.3 [Source:ZFIN;Acc:ZDB-GENE-130531-75]
Chr23	ENSCHAG00000021021	16703153	16707065	-1	syt15	synaptotagmin-15-like [Source:NCBI gene;Acc:105892756]
Chr23	ENSCHAG00000021041	16719610	16720671	1
Chr23	ENSCHAG00000021042	16725490	16730672	1	zgc:112285	zgc:112285 [Source:ZFIN;Acc:ZDB-GENE-050913-132]
Chr23	ENSCHAG00000021072	16731237	16734223	-1	timm23a	translocase of inner mitochondrial membrane 23 [Source:NCBI gene;Acc:105892801]
Chr23	ENSCHAG00000021094	16746487	16791525	-1	qki2	protein quaking-B [Source:NCBI gene;Acc:105892793]
Chr23	ENSCHAG00000021134	16826941	16828130	-1
Chr23	ENSCHAG00000021145	16838259	16844829	-1	prph2a	peripherin 2 [Source:NCBI gene;Acc:105892800]
Chr23	ENSCHAG00000021149	16846557	16847621	-1	tbcc	tubulin folding cofactor C [Source:NCBI gene;Acc:105892799]
Chr23	ENSCHAG00000021155	16848501	16858824	1	bicral	BRD4 interacting chromatin remodeling complex associated protein like [Source:ZFIN;Acc:ZDB-GENE-100716-3]
Chr23	ENSCHAG00000021195	16860987	16861527	-1
Chr23	ENSCHAG00000021207	16899170	17008647	-1	bahcc1b	BAH domain and coiled-coil containing 1b [Source:ZFIN;Acc:ZDB-GENE-100716-2]
Chr23	ENSCHAG00000021219	17072003	17098469	1	slc38a10	solute carrier family 38 member 10 [Source:ZFIN;Acc:ZDB-GENE-050309-21]
Chr23	ENSCHAG00000021252	17156224	17172205	1	fscn2b	fascin actin-bundling protein 2b, retinal [Source:ZFIN;Acc:ZDB-GENE-040426-1740]
Chr23	ENSCHAG00000021265	17173119	17179896	-1	faap100	FA core complex associated protein 100 [Source:ZFIN;Acc:ZDB-GENE-130603-100]
Chr23	ENSCHAG00000021303	17180272	17220095	1	acsf2	acyl-CoA synthetase family member 2 [Source:NCBI gene;Acc:751707]
Chr23	ENSCHAG00000021528	17199879	17209492	-1	chad	chondroadherin [Source:ZFIN;Acc:ZDB-GENE-040426-1130]
Chr23	ENSCHAG00000021531	17220881	17222310	-1	armc7	armadillo repeat containing 7 [Source:NCBI gene;Acc:105892795]
Chr23	ENSCHAG00000021534	17226061	17241970	-1	NDEL1	nuclear distribution protein nudE-like 1-A [Source:NCBI gene;Acc:105892788]
Chr23	ENSCHAG00000021554	17243795	17249029	-1	supt6h	SPT6 homolog, histone chaperone and transcription elongation factor [Source:NCBI gene;Acc:337866]
Chr23	ENSCHAG00000021558	17250463	17251784	1	arf2b	ADP-ribosylation factor 1 [Source:NCBI gene;Acc:105892790]
Chr23	ENSCHAG00000021563	17254346	17269045	1	grb7	growth factor receptor bound protein 7 [Source:ZFIN;Acc:ZDB-GENE-091118-23]
Chr23	ENSCHAG00000021577	17333380	17352788	1	SRCIN1	SRC kinase signaling inhibitor 1 [Source:HGNC Symbol;Acc:HGNC:29506]
Chr23	ENSCHAG00000021659	17356402	17362404	1
Chr23	ENSCHAG00000021660	17363903	17364910	1
Chr23	ENSCHAG00000021721	17369418	17403015	-1	FMNL1	formin like 1 [Source:HGNC Symbol;Acc:HGNC:1212]
Chr23	ENSCHAG00000024491	17426933	17428940	-1	ccr10	chemokine (C-C motif) receptor 10 [Source:ZFIN;Acc:ZDB-GENE-040718-424]
Chr23	ENSCHAG00000024495	17440637	17447407	1
Chr23	ENSCHAG00000024500	17453668	17455613	1
Chr23	ENSCHAG00000024501	17456447	17459706	-1	si:ch73-334d15.1	si:ch73-334d15.1 [Source:ZFIN;Acc:ZDB-GENE-091118-35]
Chr23	ENSCHAG00000024506	17460350	17482531	1
Chr23	ENSCHAG00000024512	17484082	17487081	-1	apnl	actinoporin-like protein [Source:ZFIN;Acc:ZDB-GENE-030131-8907]
Chr23	ENSCHAG00000024517	17487809	17490271	-1
Chr23	ENSCHAG00000024523	17499547	17507722	1	C1QL1	C1q-related factor-like [Source:NCBI gene;Acc:105892784]
Chr23	ENSCHAG00000024530	17522608	17523652	-1
Chr23	ENSCHAG00000024531	17523848	17529867	-1	dcakd	dephospho-CoA kinase domain containing [Source:NCBI gene;Acc:105892775]
Chr23	ENSCHAG00000000698	17533395	17535662	1
Chr23	ENSCHAG00000000818	17540269	17606553	1
Chr23	ENSCHAG00000000921	17547371	17548309	1
Chr23	ENSCHAG00000000935	17555013	17556141	1
Chr23	ENSCHAG00000000962	17578116	17652035	1
Chr23	ENSCHAG00000000995	17595887	17601315	1
Chr23	ENSCHAG00000001048	17606769	17608240	1
Chr23	ENSCHAG00000001079	17665717	17668854	1
Chr23	ENSCHAG00000001160	17673746	17676420	1
Chr23	ENSCHAG00000001211	17711760	17712911	-1		interferon-inducible GTPase 5-like [Source:NCBI gene;Acc:105900448]
Chr23	ENSCHAG00000001221	17720234	17721403	-1
Chr23	ENSCHAG00000001232	17727906	17729138	-1
Chr23	ENSCHAG00000001248	17737024	17745022	-1
Chr23	ENSCHAG00000001268	17782153	17783076	-1
